# Supplementary material for: A Comparative Overview of the Role of Human Ribonucleases in Nonsense-Mediated mRNA Decay
Source: Genes (Basel). 2024 Oct 10;15(10):1308. doi: 10.3390/genes15101308 (PMC11507897; doi:10.3390/genes15101308)
Supplement: Supplementary file 1 [file genes-15-01308-s001.zip]

Archive with 1 entries (1 files):
- genes-3207708-supplementary.pdf
